# Supplementary material for: Rotavirus Spreads in a Spatially Controlled Manner
Source: Cells. 2025 Feb 19;14(4):313. doi: 10.3390/cells14040313 (PMC11854656; doi:10.3390/cells14040313)
Supplement: Supplementary file 1 [file cells-14-00313-s001.zip]

Archive with 12 entries (12 files):
- Sup Figure 1.afdesign
- __MACOSX/._Sup Figure 1.afdesign
- Supp Movie 1.avi
- __MACOSX/._Supp Movie 1.avi
- Supp Movie 2.avi
- __MACOSX/._Supp Movie 2.avi
- Supp Movie 3.avi
- __MACOSX/._Supp Movie 3.avi
- Supp Movie 4.avi
- __MACOSX/._Supp Movie 4.avi
- Supp Movie 5.avi
- __MACOSX/._Supp Movie 5.avi
